# Supplementary material for: Oxidative DNA Damage and Repair Dynamics in Multiple Sclerosis: Insights from Comet Assay Kinetics, Base Excision Repair Gene Expression, and Genotype Analysis
Source: Biomolecules. 2025 May 24;15(6):756. doi: 10.3390/biom15060756 (PMC12190874; doi:10.3390/biom15060756)
Supplement: Supplementary file 1 [file biomolecules-15-00756-s001.zip]

Archive with 1 entries (1 files):
- biomolecules-3617449-supplementary.pdf
